# Supplementary material for: Harnessing the Action Model of the Defense Responses Induced by UPSIDE® Against Plasmopara viticola in Grapevine
Source: Plants (Basel). 2026 Apr 23;15(9):1297. doi: 10.3390/plants15091297 (PMC13164691; doi:10.3390/plants15091297)
Supplement: Supplementary file 1 [file plants-15-01297-s001.zip]

Archive with 1 entries (1 files):
- plants-4259986-supplementary.pdf
